# Supplementary material for: Highly Sensitive β-Lactoglobulin Fluorescent Aptamer Biosensors Based on Tungsten Disulfide Nanosheets and DNase I-Assisted Signal Amplification
Source: Molecules. 2023 Apr 16;28(8):3502. doi: 10.3390/molecules28083502 (PMC10146092; doi:10.3390/molecules28083502)
Supplement: Supplementary file 1 [file molecules-28-03502-s001.zip]

Archive with 1 entries (1 files):
- molecules-2271979-supplementary.pdf
